# Supplementary material for: Breast Cancer Clinical Trial of Chemotherapy and Trastuzumab: Potential Tool to Identify Cardiac Modifying Variants of Dilated Cardiomyopathy
Source: J Cardiovasc Dev Dis. 2017 May 4;4(2):6. doi: 10.3390/jcdd4020006 (PMC5715703; doi:10.3390/jcdd4020006)
Supplement: Supplementary file 1 [file jcdd-04-00006-s001.zip]

Archive with 2 entries (2 files):
- Supplementary Figure 1.pdf
- Supplementary Table 1.pdf
